# Supplementary material for: Emergence of Recombinant SARS-CoV-2 Variants in California from 2020 to 2022
Source: Viruses. 2024 Jul 27;16(8):1209. doi: 10.3390/v16081209 (PMC11359944; doi:10.3390/v16081209)
Supplement: Supplementary file 1 [file viruses-16-01209-s001.zip]

Archive with 2 entries (2 files):
- Supplemental Figure S1.png
- Supplemental_Table S1.xlsx
